# Supplementary material for: Withaferin a Attenuates Retinal Ischemia-Reperfusion Injury via Akt-Dependent Inhibition of Oxidative Stress
Source: Cells. 2022 Oct 2;11(19):3113. doi: 10.3390/cells11193113 (PMC9563317; doi:10.3390/cells11193113)
Supplement: Supplementary file 1 [file cells-11-03113-s001.zip]

Archive with 1 entries (1 files):
- cells-1914543-supplementary.pdf
